# Supplementary material for: ROR2 has a protective role in melanoma by inhibiting Akt activity, cell-cycle progression, and proliferation
Source: J Biomed Sci. 2021 Nov 13;28:76. doi: 10.1186/s12929-021-00776-w (PMC8590781; doi:10.1186/s12929-021-00776-w)
Supplement: Supplementary file 1 — Additional file 1: List of antibodies used. [file 12929_2021_776_MOESM1_ESM.xls]

## Sheet: Hoja1
Antibody	Company	Cat. number	Use
Akt1	Santa Cruz Biotechnologies	5298	WB
CDK4	Santa Cruz Biotechnologies	23896	WB
Cyclin A	Santa Cruz Biotechnologies	596	WB
Cyclin B	Santa Cruz Biotechnologies	752	WB
Cyclin D1	Santa Cruz Biotechnologies	8396	WB
GAPDH	Santa Cruz Biotechnologies	25778	WB
p27	Santa Cruz Biotechnologies	526	WB
RB	Santa Cruz Biotechnologies	102	WB, IF
Vinculin	Santa Cruz Biotechnologies	25336	WB
PCNA	Santa Cruz Biotechnologies	2586	WB
Cyclin E	Santa Cruz Biotechnologies	481	FACS
p-Akt1/2/3 (S473)	Cell Signalling	4060	WB
p-Akt1/2/3 (T308)	Cell Signalling	9275	WB, IHC
p21	Cell Signalling	2947	WB
p-RB (S780)	Cell Signalling	8180	WB
Ki-67	Cell Signalling	9027	IHC
β-Actin	Sigma	A5441	WB
ROR2	QED Bioscience Inc.	34045	WB, FACS, IHC
p-CDK1 (Y15)	Abcam	47594	WB
Anti-mouse HRP	Bio-Rad	170-6515	WB
Anti-rabbit HRP	Bio-Rad	170-6516	WB
Anti-mouse FITC	Bio-Rad	103001F	FACS, IF
Anti-rabbit FITC	Bio-Rad	STAR121F	FACS
